# Supplementary material for: Copper-Based Nanomedicines for Cuproptosis-Mediated Effective Cancer Treatment
Source: Biomater Res. 2024 Oct 18;28:0094. doi: 10.34133/bmr.0094 (PMC11486892; doi:10.34133/bmr.0094)
Supplement: Supplementary 1 — Figs. S1 to S3 [file bmr.0094.f1.zip]

Archive with 3 entries (3 files):
- BMRS_COI_all.pdf
- BMRS_license to publish_all.pdf
- Supplemental Materials.docx
